# Supplementary material for: Protected areas’ effectiveness under climate change: a latitudinal distribution projection of an endangered mountain ungulate along the Andes Range
Source: PeerJ. 2018 Jul 12;6:e5222. doi: 10.7717/peerj.5222 (PMC6046192; doi:10.7717/peerj.5222)
Supplement: Supplemental Information 1 [file peerj-06-5222-s001.zip]

Archive with 3 entries (2 files):
- Script - PJ.R
- __MACOSX/
- __MACOSX/._Script - PJ.R
